# Supplementary material for: Modeling the Production Process of Lignin Nanoparticles Through Anti-Solvent Precipitation for Properties Prediction
Source: Nanomaterials (Basel). 2024 Nov 6;14(22):1786. doi: 10.3390/nano14221786 (PMC11597156; doi:10.3390/nano14221786)
Supplement: Supplementary file 1 [file nanomaterials-14-01786-s001.zip]

Archive with 1 entries (1 files):
- nanomaterials-3266279-supplementary.pdf
